# Supplementary material for: Genetic Dissection of a QTL Affecting Bone Geometry
Source: G3 (Bethesda). 2017 Jan 11;7(3):865–70. doi: 10.1534/g3.116.037424 (PMC5345717; doi:10.1534/g3.116.037424)
Supplement: Supplementary file 2 [file 865TableS1.xlsx]

## Sheet: Sheet1
Table S1. List of potentially high-impact CAST/EiJ variants within Feml2 genes. * expressed in mouse growth plated as determined by RNA sequencing.
Chr	Position	Gene	dbSNP	Ref	CAST/EiJ	Consequence
9	57537750	2310046O06Rik	rs260748872	C	G	missense variant
9	57538878	2310046O06Rik	rs38947963	G	A	missense variant
9	57544878	*Mpi	-	T	C	missense variant
9	57545287	*Mpi	-	T	C	missense variant
9	57552713	*Mpi	-	T	C	missense variant
9	57609252	*Lman1l	rs39219434	G	T	missense variant
9	57611095	*Lman1l	rs38081297	T	C	missense variant
9	57611815	*Lman1l	rs36883533	C	T	missense variant
9	57611844	*Lman1l	rs235424109	A	T	missense variant
9	57612578	*Lman1l	rs36560024	G	A	missense variant
9	57613650	*Lman1l	rs223545612	A	G	missense variant
9	57620573	*Lman1l	rs265481243	C	T	missense variant
9	57620661	*Lman1l	rs255256004	T	C	missense variant
9	57681790	Cyp1a2	rs8236810	G	C	missense variant
9	57681997	Cyp1a2	rs8236815	G	A	missense variant
9	57700121	Cyp1a1	rs8250141	G	A	missense variant
9	57713398	*Edc3	rs36786250	A	G	initiator codon variant
9	57833545	*Gm17231	rs258660237	G	A	missense variant
9	57929714	*Ubl7	rs30066215	T	G	missense variant
9	57940299	*Sema7a	rs226337950	G	T	missense variant
9	57954532	*Sema7a	rs48774862	G	A	missense variant
9	58015195	*Cyp11a1	rs45867326	G	A	missense variant
9	58058276	*Ccdc33	rs29643506	T	C	missense variant
9	58076623	*Ccdc33	rs51621524	C	A	missense variant
9	58081975	*Ccdc33	rs29690624	T	G	missense variant
9	58143018	*Stra6	rs50728118	C	G	missense variant
9	58157937	*Islr	rs212222891	G	A	missense variant
9	58157952	*Islr	rs230884510	T	C	missense variant
9	58234760	*Pml	rs237113441	G	T	missense variant
9	58234761	*Pml	rs256533111	C	T	missense variant
9	58234914	*Pml	rs232090362	C	T	missense variant
9	58260402	*Stoml1	rs255702081	A	G	missense variant
9	58260854	*Stoml1	rs224651736	C	G	missense variant
9	58499197	*6030419C18Rik	rs252396713	C	T	missense variant
9	58530599	*Cd276	-	C	A	missense variant
9	58554844	*Gm10657	rs216192681	A	C	missense variant
9	58554863	*Gm10657	rs256521291	C	T	missense variant
9	58554899	*Gm10657	rs252702259	G	C	missense variant
9	58555164	*Gm10657	rs48739782	G	A	stop gained
9	58824166	*Hcn4	rs258098063	G	C	missense variant
9	58957975	*Neo1	rs48614416	T	A	missense variant
9	58978730	*Neo1	rs48614416	A	C	missense variant
9	59146096	*Gm7589	rs219826815	C	T	missense variant
9	59146165	*Gm7589	rs49703292	A	G	missense variant
9	59314743	*Adpgk	rs13480222	A	G	missense variant
9	59396591	*Arih1	-	C	T	missense variant
9	59709498	*Gramd2	rs237544748	A	G	missense variant
9	59713832	*Gramd2	rs220530268	T	C	missense variant
9	59713884	*Gramd2	rs37111673	A	G	missense variant
9	59855424	*Myo9a	rs36786203	G	A	missense variant
9	59870922	*Myo9a	rs223983082	T	G	missense variant
9	59871291	*Myo9a	rs242891687	T	A	missense variant
9	59871941	*Myo9a	rs249734798	C	A	missense variant
9	59884573	*Myo9a	rs261498011	G	T	missense variant
9	59921846	*Myo9a	rs37457286	C	A	missense variant
9	59982794	*Thsd4	rs37565778	A	G	missense variant
9	59987366	*Thsd4	rs6224703	T	C	missense variant
9	60002916	*Thsd4	rs38077312	C	T	missense variant
9	60428188	*Thsd4	rs39206755	C	T	missense variant
9	60428239	*Thsd4	rs38716900	G	A	missense variant
9	60428477	*Thsd4	rs38047306	T	C	missense variant
9	60587859	*Lrrc49	rs241323558	C	A	missense variant
9	60737152	*Larp6	rs38513944	C	T	missense variant
9	60737422	*Larp6	rs37357660	A	G	missense variant
9	60769608	*1700036A12Rik	rs263607526	C	G	missense variant
9	60769781	*1700036A12Rik	rs254161566	C	A	stop gained
9	60769804	*1700036A12Rik	rs224669653	C	T	missense variant
9	60769851	*1700036A12Rik	rs254164990	G	T	stop gained
9	60769942	*1700036A12Rik	rs257856766	C	T	missense variant
9	60769955	*1700036A12Rik	rs213290293	A	G	stop retained variant
9	60821859	*Gm9869	rs227683477	T	C	missense variant
9	60821898	*Gm9869	rs258591700	G	C	missense variant
9	60838083	*Gm9869	rs36651271	C	T	missense variant
9	60869590	*Uaca	rs234670406	A	G	missense variant
9	60869607	*Uaca	rs3667578	T	G	missense variant
9	60870316	*Uaca	rs215156422	C	T	missense variant
9	60870608	*Uaca	rs37765393	A	G	missense variant
9	62060441	*Glce	rs255376057	G	C	missense variant
9	62273017	Spesp1	rs240098849	T	A	missense variant
9	62273131	Spesp1	-	G	C	missense variant
9	62520391	*Coro2b	rs33689334	A	G	missense variant
9	62767727	*Itga11	rs30437685	G	A	missense variant
9	62838912	*Cln6	rs232500018	T	C	missense variant
9	62849051	*Cln6	rs233474328	G	A	missense variant
9	63144390	*Skor1	rs215460083	C	T	missense variant
9	63145482	*Skor1	rs252858589	C	T	missense variant
